# Supplementary material for: ﻿Revision of the leafhopper genus Smyga (Hemiptera, Cicadellidae, Typhlocybinae)
Source: Zookeys. 2024 Apr 23;1198:135–41. doi: 10.3897/zookeys.1198.119765 (PMC11061554; doi:10.3897/zookeys.1198.119765)
Supplement: XML Treatment for Smyga [file zookeys.1198.119765-treatment1.xml]

<!DOCTYPE tp:taxon-treatment
  PUBLIC "-//TaxonX//DTD Taxonomic Treatment Publishing DTD v0 20100105//EN" "tax-treatment-NSO.dtd">
<tp:taxon-treatment xmlns:tp="http://www.plazi.org/taxpub"><tp:treatment-meta><kwd-group><label>Taxon classification</label><kwd>
              <named-content content-type="kingdom">Animalia</named-content>
            </kwd><kwd>
              <named-content content-type="order">Hemiptera</named-content>
            </kwd><kwd>
              <named-content content-type="family">Cicadellidae</named-content>
            </kwd></kwd-group><mixed-citation publication-type="journal"><person-group><name><surname>Webb</surname><given-names>Michael D.</given-names></name><name><surname>Xu</surname><given-names>Ye</given-names></name></person-group><article-title>﻿Revision of the leafhopper genus <italic><tp:taxon-name><tp:taxon-name-part taxon-name-part-type="genus" reg="Smyga">Smyga</tp:taxon-name-part></tp:taxon-name></italic> (<tp:taxon-name><tp:taxon-name-part taxon-name-part-type="order">Hemiptera</tp:taxon-name-part></tp:taxon-name>, <tp:taxon-name><tp:taxon-name-part taxon-name-part-type="family">Cicadellidae</tp:taxon-name-part></tp:taxon-name>, <tp:taxon-name><tp:taxon-name-part taxon-name-part-type="subfamily">Typhlocybinae</tp:taxon-name-part></tp:taxon-name>)</article-title><source>Zookeys</source><day>23</day><month>04</month><year>2024</year><volume>1198</volume><fpage>135</fpage><lpage>141</lpage><pub-id pub-id-type="doi">10.3897/zookeys.1198.119765</pub-id></mixed-citation></tp:treatment-meta><tp:nomenclature><label>﻿</label><tp:taxon-name>
            <object-id xmlns:xlink="http://www.w3.org/1999/xlink" content-type="arpha" xlink:type="simple">17410AFD-B79D-50AE-8974-05195CD017A8</object-id>
            <tp:taxon-name-part taxon-name-part-type="genus" reg="Smyga">Smyga</tp:taxon-name-part>
          </tp:taxon-name><tp:taxon-authority>Dworakowska, 1995</tp:taxon-authority><tp:nomenclature-citation-list><tp:nomenclature-citation><tp:taxon-name>
                <tp:taxon-name-part taxon-name-part-type="genus" reg="Smyga">Smyga</tp:taxon-name-part>
              </tp:taxon-name><comment>Dworakowska, 1995: 151.</comment></tp:nomenclature-citation></tp:nomenclature-citation-list></tp:nomenclature><tp:treatment-sec sec-type="type species" id="SECID0EUDAC"><title>Type species.</title><p><italic><tp:taxon-name><tp:taxon-name-part taxon-name-part-type="genus" reg="Smyga">Smyga</tp:taxon-name-part><tp:taxon-name-part taxon-name-part-type="species" reg="distincta">distincta</tp:taxon-name-part></tp:taxon-name></italic> Dworakowska, 1995 by original designation.</p></tp:treatment-sec><tp:treatment-sec sec-type="description" id="SECID0EFEAC"><title>Description.</title><p>Body relatively robust. Pale yellow; head with a brown patch anteriorly (Figs <xref ref-type="fig" rid="F1">1</xref>, <xref ref-type="fig" rid="F1">9</xref>); face with anteclypeus brown distally (Fig. <xref ref-type="fig" rid="F1">2</xref>), sometimes with more extensive brown marking (<italic><tp:taxon-name><tp:taxon-name-part taxon-name-part-type="genus" reg="Smyga">S.</tp:taxon-name-part><tp:taxon-name-part taxon-name-part-type="species" reg="divergens">divergens</tp:taxon-name-part></tp:taxon-name></italic>); pronotum with a brown transverse narrow band at midlength, pale yellow anterior to band and silvery posterior to band (Figs <xref ref-type="fig" rid="F1">1</xref>, <xref ref-type="fig" rid="F1">9</xref>); mesonotum with yellow to brown basal triangles (Figs <xref ref-type="fig" rid="F1">1</xref>, <xref ref-type="fig" rid="F1">9</xref>).</p><p>Head including eyes broader than pronotum in dorsal view, crown short and broad, round anteriorly, length along midline shorter than one-half width between eyes; coronal suture well developed, extended onto face, and terminating at level of antennal bases (Fig. <xref ref-type="fig" rid="F1">2</xref>). Ocelli distinct, well separated from eyes (Fig. <xref ref-type="fig" rid="F1">2</xref>). Face moderately broad; lateral frontal suture well developed, curved mesad above antennal pit and meeting coronal suture at midline ventromesad of ocelli; anteclypeus slightly convex, not expanded (Fig. <xref ref-type="fig" rid="F1">2</xref>). Pronotum large with sinuate transverse depression (Figs <xref ref-type="fig" rid="F1">1</xref>, <xref ref-type="fig" rid="F1">9</xref>). Forewing narrow, rounded apically; apical cells occupying almost one-third of total length; vein R2 and RM dissociated at bases, joined by cross-vein, both arising from r cell; vein ScP+RA is not detectable; vein MCu almost parallel with vein RM apically. Hindwing with MP+CuA confluent. Front femur seta AM1 stout, situated near ventral margin; intercalary row with one large basal seta and eight or nine smaller setae near tip of femur. Hind femur with macrosetal formula 2 + 1 + 1; tibia row AV with six or seven preapical macrosetae.</p><p>Male basal abdominal sternal apodemes (2S apodemes) well developed (Fig. <xref ref-type="fig" rid="F1">3</xref>). Male pygofer elongated, strongly narrowing caudad, posterior margin acute with few rigid microsetae distally, dorsal margin with macrosetae, long fine ventrolateral setae present, ventral appendage absent (Figs <xref ref-type="fig" rid="F1">4</xref>, <xref ref-type="fig" rid="F1">10</xref>). Anal tube process elongate, extended to ventral margin of genital capsule (Figs <xref ref-type="fig" rid="F1">4</xref>, <xref ref-type="fig" rid="F1">10</xref>). Subgenital plate broadest near base (Fig. <xref ref-type="fig" rid="F1">10</xref>) or subapically (Fig. <xref ref-type="fig" rid="F1">4</xref>), all categories of setae well differentiated; basal setae encompassing mid-length of plate; marginal setae well defined; macrosetae uniserate; feeble microsetae arranged in 2–4 irregular rows apically (Fig. <xref ref-type="fig" rid="F1">4</xref>). Connective with media sclerotization, anterior margin and posterior margin deeply emarginated (Fig. <xref ref-type="fig" rid="F1">7</xref>). Style short, sinuate, with tiny teeth and microsetae preapically (Fig. <xref ref-type="fig" rid="F1">11</xref>). Aedeagus shaft short, tubular, with basal apodeme long (Figs <xref ref-type="fig" rid="F1">5</xref>, <xref ref-type="fig" rid="F1">13</xref>) or laterally compressed with basal apodeme short (Figs <xref ref-type="fig" rid="F1">6</xref>, <xref ref-type="fig" rid="F1">12</xref>); gonopore apical on ventral surface (Fig. <xref ref-type="fig" rid="F1">12</xref>).</p></tp:treatment-sec><tp:treatment-sec sec-type="notes" id="SECID0EGIAC"><title>Notes.</title><p><italic><tp:taxon-name><tp:taxon-name-part taxon-name-part-type="genus" reg="Smyga">Smyga</tp:taxon-name-part></tp:taxon-name></italic> superficially resembles <italic><tp:taxon-name><tp:taxon-name-part taxon-name-part-type="genus" reg="Dapitana">Dapitana</tp:taxon-name-part></tp:taxon-name></italic> Mahmood, 1967 in the features of the head and wings (coronal suture extended onto face and terminating at level of antennal bases (Fig. <xref ref-type="fig" rid="F1">2</xref>), forewing with vein R2 and RM dissociated at bases, joined by cross-vein, both arising from r cell and vein ScP+RA is not detectable). It differs from <italic><tp:taxon-name><tp:taxon-name-part taxon-name-part-type="genus" reg="Dapitana">Dapitana</tp:taxon-name-part></tp:taxon-name></italic> in color pattern (see generic description) and in having the male pygofer with one or two dorsal macrosetae and long fine ventrolateral setae (Figs <xref ref-type="fig" rid="F1">4</xref>, <xref ref-type="fig" rid="F1">10</xref>) (pygofer without macrosetae and long fine setae in <italic><tp:taxon-name><tp:taxon-name-part taxon-name-part-type="genus" reg="Dapitana">Dapitana</tp:taxon-name-part></tp:taxon-name></italic>). Both genera occur on both sides of Wallace’s Line, separating the Oriental from Australian regions.</p><p><italic><tp:taxon-name><tp:taxon-name-part taxon-name-part-type="genus" reg="Smyga">Smyga</tp:taxon-name-part></tp:taxon-name></italic> includes five previously known species, all from Borneo, described by <xref ref-type="bibr" rid="B1">Dworakowska (1995)</xref>. In her treatment of the type species, <italic><tp:taxon-name><tp:taxon-name-part taxon-name-part-type="genus" reg="Smyga">S.</tp:taxon-name-part><tp:taxon-name-part taxon-name-part-type="species" reg="distincta">distincta</tp:taxon-name-part></tp:taxon-name></italic>, Dworakowska also described and illustrated some “aberrant specimens” that she excluded from the type series because she considered the small, ventrally positioned aedeagal shaft to be “not functional.” Here we recognize these specimens as a valid species: <italic><tp:taxon-name><tp:taxon-name-part taxon-name-part-type="genus" reg="Smyga">S.</tp:taxon-name-part><tp:taxon-name-part taxon-name-part-type="species" reg="brevipenis">brevipenis</tp:taxon-name-part></tp:taxon-name></italic> sp. nov., as similar specimens of two new species have been seen in <xref ref-type="bibr" rid="B4">Xu’s (2019)</xref> PhD thesis.</p><p>As most <italic><tp:taxon-name><tp:taxon-name-part taxon-name-part-type="genus" reg="Smyga">Smyga</tp:taxon-name-part></tp:taxon-name></italic> species are from similar localities in Borneo (see Checklist) and as males are needed for identification, the female paratypes of two species (<italic><tp:taxon-name><tp:taxon-name-part taxon-name-part-type="genus" reg="Smyga">S.</tp:taxon-name-part><tp:taxon-name-part taxon-name-part-type="species" reg="distincta">distincta</tp:taxon-name-part></tp:taxon-name></italic> and <italic><tp:taxon-name><tp:taxon-name-part taxon-name-part-type="genus" reg="Smyga">S.</tp:taxon-name-part><tp:taxon-name-part taxon-name-part-type="species" reg="zonata">zonata</tp:taxon-name-part></tp:taxon-name></italic>) must be regarded as of uncertain identity (see also comments under <italic><tp:taxon-name><tp:taxon-name-part taxon-name-part-type="genus" reg="Smyga">S.</tp:taxon-name-part><tp:taxon-name-part taxon-name-part-type="species" reg="distincta">distincta</tp:taxon-name-part></tp:taxon-name></italic> and <italic><tp:taxon-name><tp:taxon-name-part taxon-name-part-type="genus" reg="Smyga">S.</tp:taxon-name-part><tp:taxon-name-part taxon-name-part-type="species" reg="zonata">zonata</tp:taxon-name-part></tp:taxon-name></italic>). It is also of some interest that, compared to males, the number of known females is very low.</p></tp:treatment-sec><tp:treatment-sec sec-type="distribution" id="SECID0EQMAC"><title>Distribution.</title><p>Oriental Region (Brunei, Malaysia).</p><sec sec-type="﻿Checklist to species of Smyga" id="SECID0EVMAC"><title>﻿Checklist to species of <italic><tp:taxon-name><tp:taxon-name-part taxon-name-part-type="genus" reg="Smyga">Smyga</tp:taxon-name-part></tp:taxon-name></italic></title><p><italic><tp:taxon-name><tp:taxon-name-part taxon-name-part-type="genus" reg="Smyga">S.</tp:taxon-name-part><tp:taxon-name-part taxon-name-part-type="species" reg="brevipenis">brevipenis</tp:taxon-name-part></tp:taxon-name></italic> Webb &amp; Xu, sp. nov. (Brunei, Ulu Temburong; Sarawak, Gunong Mulu National Park)</p><p><italic><tp:taxon-name><tp:taxon-name-part taxon-name-part-type="genus" reg="Smyga">S.</tp:taxon-name-part><tp:taxon-name-part taxon-name-part-type="species" reg="distincta">distincta</tp:taxon-name-part></tp:taxon-name></italic> Dworakowska, 1995: 153–155, figs 168–177 (Brunei, Ulu Temburong)</p><p><italic><tp:taxon-name><tp:taxon-name-part taxon-name-part-type="genus" reg="Smyga">S.</tp:taxon-name-part><tp:taxon-name-part taxon-name-part-type="species" reg="exhibita">exhibita</tp:taxon-name-part></tp:taxon-name></italic> Dworakowska, 1995: 155, figs 198–205 (Brunei, Ulu Temburong)</p><p><italic><tp:taxon-name><tp:taxon-name-part taxon-name-part-type="genus" reg="Smyga">S.</tp:taxon-name-part><tp:taxon-name-part taxon-name-part-type="species" reg="niema">niema</tp:taxon-name-part></tp:taxon-name></italic> Dworakowska, 1995: 155–156, figs 206–212 (Sabah)</p><p><italic><tp:taxon-name><tp:taxon-name-part taxon-name-part-type="genus" reg="Smyga">S.</tp:taxon-name-part><tp:taxon-name-part taxon-name-part-type="species" reg="ziewa">ziewa</tp:taxon-name-part></tp:taxon-name></italic> Dworakowska, 1995: 155, figs 188–192 (Brunei, Bukit Sulang)</p><p><italic><tp:taxon-name><tp:taxon-name-part taxon-name-part-type="genus" reg="Smyga">S.</tp:taxon-name-part><tp:taxon-name-part taxon-name-part-type="species" reg="zonata">zonata</tp:taxon-name-part></tp:taxon-name></italic> Dworakowska, 1995: 155, figs 193–197 (Sarawak, Gunung Mulu National Park)</p></sec></tp:treatment-sec><tp:treatment-sec><!--Section generated to contain objects referenced in tp:taxon-treatment.--><fig id="F1" position="float" orientation="portrait"><object-id xmlns:xlink="http://www.w3.org/1999/xlink" content-type="doi" xlink:type="simple">10.3897/zookeys.1198.119765.figures1-13</object-id><object-id xmlns:xlink="http://www.w3.org/1999/xlink" content-type="arpha" xlink:type="simple">CDF5DB21-FF05-5D66-8B44-75F5072DB3AE</object-id><label>Figures 1–13.</label><caption><p><italic><tp:taxon-name><tp:taxon-name-part taxon-name-part-type="genus" reg="Smyga">Smyga</tp:taxon-name-part></tp:taxon-name></italic> species <bold>1–8</bold><italic><tp:taxon-name><tp:taxon-name-part taxon-name-part-type="genus" reg="Smyga">S.</tp:taxon-name-part><tp:taxon-name-part taxon-name-part-type="species" reg="brevipenis">brevipenis</tp:taxon-name-part></tp:taxon-name></italic><bold>1</bold> head and thorax, dorsal view (holotype) <bold>2</bold> face (holotype) <bold>3–8</bold> male genitalia after <xref ref-type="bibr" rid="B1">Dworakowska’s (1995)</xref> figures of aberrant form of <italic><tp:taxon-name><tp:taxon-name-part taxon-name-part-type="genus" reg="Smyga">S.</tp:taxon-name-part><tp:taxon-name-part taxon-name-part-type="species" reg="distincta">distincta</tp:taxon-name-part></tp:taxon-name></italic><bold>3</bold> basal sternal apodemes <bold>4</bold> male genital capsule, left lateral view <bold>5</bold> aedeagus left lateral view <bold>6</bold> aedeagus, ventral view <bold>7</bold> connective <bold>8</bold> connective, style and subgenital plate <bold>9–13</bold><italic><tp:taxon-name><tp:taxon-name-part taxon-name-part-type="genus" reg="Smyga">S.</tp:taxon-name-part><tp:taxon-name-part taxon-name-part-type="species" reg="distincta">distincta</tp:taxon-name-part></tp:taxon-name></italic><bold>9</bold> habitus (holotype) <bold>10–13</bold> male genitalia, after <xref ref-type="bibr" rid="B1">Dworakowska (1995)</xref><bold>10</bold> genital capsule <bold>11</bold> style <bold>12</bold> aedeagus ventral view <bold>13</bold> aedeagus, left lateral view.</p></caption><graphic xmlns:xlink="http://www.w3.org/1999/xlink" xlink:href="zookeys-1198-135_article-119765__-g001.jpg" position="float" orientation="portrait" xlink:type="simple" id="oo_1031824.jpg"><uri content-type="original_file" xlink:type="simple">https://binary.pensoft.net/fig/1031824</uri></graphic></fig></tp:treatment-sec><ref-list><ref id="B1"><mixed-citation xmlns:xlink="http://www.w3.org/1999/xlink" xlink:type="simple"><person-group><name name-style="western"><surname>Dworakowska</surname><given-names>I</given-names></name></person-group> (<year>1995</year>) <article-title><italic><tp:taxon-name><tp:taxon-name-part taxon-name-part-type="genus">Szara</tp:taxon-name-part></tp:taxon-name></italic> gen. nov. and some other Oriental <tp:taxon-name><tp:taxon-name-part taxon-name-part-type="tribe">Empoascini</tp:taxon-name-part></tp:taxon-name> (<tp:taxon-name><tp:taxon-name-part taxon-name-part-type="class">Insecta</tp:taxon-name-part></tp:taxon-name>: <tp:taxon-name><tp:taxon-name-part taxon-name-part-type="suborder">Auchenorrhyncha</tp:taxon-name-part></tp:taxon-name>: <tp:taxon-name><tp:taxon-name-part taxon-name-part-type="family">Cicadellidae</tp:taxon-name-part></tp:taxon-name>: <tp:taxon-name><tp:taxon-name-part taxon-name-part-type="subfamily">Typhlocybinae</tp:taxon-name-part></tp:taxon-name>).</article-title><source>Entomologische Abhandlungen des Staatlichen Museums für Tierkunde Dresden</source><volume>56</volume>: <fpage>129</fpage>–<lpage>160</lpage>.</mixed-citation></ref><ref id="B4"><mixed-citation xmlns:xlink="http://www.w3.org/1999/xlink" xlink:type="simple"><person-group><name name-style="western"><surname>Xu</surname><given-names>Y</given-names></name></person-group> (<year>2019</year>) Taxonomy and Phylogeny of the Tribe <tp:taxon-name><tp:taxon-name-part taxon-name-part-type="tribe">Empoascini</tp:taxon-name-part></tp:taxon-name> Worldwide (<tp:taxon-name><tp:taxon-name-part taxon-name-part-type="order">Hemiptera</tp:taxon-name-part></tp:taxon-name>: <tp:taxon-name><tp:taxon-name-part taxon-name-part-type="family">Cicadellidae</tp:taxon-name-part></tp:taxon-name>: <tp:taxon-name><tp:taxon-name-part taxon-name-part-type="subfamily">Typhlocybinae</tp:taxon-name-part></tp:taxon-name>). PhD thesis, Northwest A&amp;F University, Shaanxi, China.</mixed-citation></ref></ref-list></tp:taxon-treatment>
