# Supplementary material for: ﻿Revision of the leafhopper genus Smyga (Hemiptera, Cicadellidae, Typhlocybinae)
Source: Zookeys. 2024 Apr 23;1198:135–41. doi: 10.3897/zookeys.1198.119765 (PMC11061554; doi:10.3897/zookeys.1198.119765)
Supplement: XML Treatment for Smyga brevipenis [file zookeys.1198.119765-treatment2.xml]

<!DOCTYPE tp:taxon-treatment
  PUBLIC "-//TaxonX//DTD Taxonomic Treatment Publishing DTD v0 20100105//EN" "tax-treatment-NSO.dtd">
<tp:taxon-treatment xmlns:tp="http://www.plazi.org/taxpub"><tp:treatment-meta><kwd-group><label>Taxon classification</label><kwd>
              <named-content content-type="kingdom">Animalia</named-content>
            </kwd><kwd>
              <named-content content-type="order">Hemiptera</named-content>
            </kwd><kwd>
              <named-content content-type="family">Cicadellidae</named-content>
            </kwd></kwd-group><mixed-citation publication-type="journal"><person-group><name><surname>Webb</surname><given-names>Michael D.</given-names></name><name><surname>Xu</surname><given-names>Ye</given-names></name></person-group><article-title>﻿Revision of the leafhopper genus <italic><tp:taxon-name><tp:taxon-name-part taxon-name-part-type="genus" reg="Smyga">Smyga</tp:taxon-name-part></tp:taxon-name></italic> (<tp:taxon-name><tp:taxon-name-part taxon-name-part-type="order">Hemiptera</tp:taxon-name-part></tp:taxon-name>, <tp:taxon-name><tp:taxon-name-part taxon-name-part-type="family">Cicadellidae</tp:taxon-name-part></tp:taxon-name>, <tp:taxon-name><tp:taxon-name-part taxon-name-part-type="subfamily">Typhlocybinae</tp:taxon-name-part></tp:taxon-name>)</article-title><source>Zookeys</source><day>23</day><month>04</month><year>2024</year><volume>1198</volume><fpage>135</fpage><lpage>141</lpage><pub-id pub-id-type="doi">10.3897/zookeys.1198.119765</pub-id></mixed-citation></tp:treatment-meta><tp:nomenclature><label>﻿</label><tp:taxon-name>
            <object-id xmlns:xlink="http://www.w3.org/1999/xlink" content-type="arpha" xlink:type="simple">ECCEBE61-6F2E-5A95-9651-E20955DFF1C3</object-id>
            <tp:taxon-name-part taxon-name-part-type="genus" reg="Smyga">Smyga</tp:taxon-name-part>
            <tp:taxon-name-part taxon-name-part-type="species" reg="brevipenis">brevipenis</tp:taxon-name-part>
            <object-id xmlns:xlink="http://www.w3.org/1999/xlink" content-type="zoobank" xlink:type="simple">https://zoobank.org/23A87192-5521-448F-B080-84EC4CCEC98D</object-id>
          </tp:taxon-name><tp:taxon-authority>Webb &amp; Xu</tp:taxon-authority><tp:taxon-status xmlns:xlink="http://www.w3.org/1999/xlink" xlink:type="simple">sp. nov.</tp:taxon-status><xref ref-type="fig" rid="F1">Figs 1–8</xref><tp:nomenclature-citation-list><tp:nomenclature-citation><tp:taxon-name>
                <tp:taxon-name-part taxon-name-part-type="genus" reg="Smyga">Smyga</tp:taxon-name-part>
                <tp:taxon-name-part taxon-name-part-type="species" reg="distincta">distincta</tp:taxon-name-part>
              </tp:taxon-name><comment>Dworakowska, 1995: 153, figs 178–182, in part.</comment></tp:nomenclature-citation></tp:nomenclature-citation-list></tp:nomenclature><tp:treatment-sec sec-type="material" id="SECID0E2IAE"><title>Material examined.</title><p><bold><italic>Holotype</italic>.</bold> ♂, Brunei, Ulu Temburong; 300 m elev.; Feb–Mar. 1982; M.C. Day leg.; B.M. 1983-75 (<named-content xmlns:xlink="http://www.w3.org/1999/xlink" content-type="dwc:institutional_code" xlink:title="Natural History Museum, London, UK" xlink:href="http://grbio.org/institution/natural-history-museum-london" xlink:type="simple">NHM</named-content>).</p><p><bold><italic>Paratypes</italic>.</bold> Brunei, 8 ♂♂, same data as holotype; 10 ♂♂, same data as holotype except Ulu Temburong ridge; (<named-content xmlns:xlink="http://www.w3.org/1999/xlink" content-type="dwc:institutional_code" xlink:title="Natural History Museum, London, UK" xlink:href="http://grbio.org/institution/natural-history-museum-london" xlink:type="simple">NHM</named-content>). Malaysia, Sarawak, Gunung Mulu National Park: 5 ♂♂, Gunung Api, 900 m elev., site 25, April; montane forest, mv and act light trap; J.D. Holloway leg.; 2 ♂♂, nr Long Melinau, 50 m elev., site 17, May; low secondary forest, mv light on river-bank; J.D. Holloway; 7 ♂♂, W. Melinau Gorge leg., 250 m elev., site 23, April; limestone forest, canopy/understory, mv light; J.D. Holloway leg.; 1 ♂, W. Melinau Gorge leg., Kerankas, 150 m elev., Mar.–Apr. 1978; J.D. Holloway leg.; 2 ♂♂, camp 2.5, 30 Apr. 1978, V.F. Eastop. All paratypes from Sarawak were collected on the RGS Mulu Expedition, B.M. 1978-206 (<named-content xmlns:xlink="http://www.w3.org/1999/xlink" content-type="dwc:institutional_code" xlink:title="Natural History Museum, London, UK" xlink:href="http://grbio.org/institution/natural-history-museum-london" xlink:type="simple">NHM</named-content>).</p></tp:treatment-sec><tp:treatment-sec sec-type="description" id="SECID0EZJAE"><title>Description.</title><p>Body length: 3.5–4.4 mm.</p><p>Color as in generic description (Fig. <xref ref-type="fig" rid="F1">1</xref>).</p><p>Male 2S apodemes not extending to end of segment V (Fig. <xref ref-type="fig" rid="F1">3</xref>). Anal-tube appendage hook-shaped at apex (Fig. <xref ref-type="fig" rid="F1">4</xref>). Male pygofer strongly emarginate dorsally in profile, and posteriorly extended into sharp point with spine-like setae; ventral appendage absent; bearing one long macroseta near dorsal margin (Fig. <xref ref-type="fig" rid="F1">4</xref>); dorsal bridge with a posterior lobe-like projection each side of midline, in dorsal view. Subgenital plate surpassing pygofer lobe, broadened medially in later view, all categories of setae represented (Fig. <xref ref-type="fig" rid="F1">4</xref>). Connective anterior margin with undeveloped median lobe, posterior margin notched medially (Fig. <xref ref-type="fig" rid="F1">7</xref>). Style sinuate (Figs <xref ref-type="fig" rid="F1">4</xref>, <xref ref-type="fig" rid="F1">8</xref>). Aedeagus without preatrium, basal apodeme well developed, plate-like; shaft with pair of lamellate lateral processes; gonopore subapical, ventrad (Figs <xref ref-type="fig" rid="F1">5</xref>, <xref ref-type="fig" rid="F1">6</xref>).</p></tp:treatment-sec><tp:treatment-sec sec-type="etymology" id="SECID0EKLAE"><title>Etymology.</title><p>The name is derived from the Latin words <italic>brevis</italic> (short) and <italic>penis</italic>, which refers to the very short aedeagal shaft.</p></tp:treatment-sec><tp:treatment-sec sec-type="distribution" id="SECID0EULAE"><title>Distribution.</title><p>Brunei, Malaysia.</p></tp:treatment-sec><tp:treatment-sec sec-type="notes" id="SECID0EZLAE"><title>Notes.</title><p>Specimens of <italic><tp:taxon-name><tp:taxon-name-part taxon-name-part-type="genus" reg="Smyga">S.</tp:taxon-name-part><tp:taxon-name-part taxon-name-part-type="species" reg="brevipenis">brevipenis</tp:taxon-name-part></tp:taxon-name></italic> were considered aberrant specimens of <italic><tp:taxon-name><tp:taxon-name-part taxon-name-part-type="genus" reg="Smyga">S.</tp:taxon-name-part><tp:taxon-name-part taxon-name-part-type="species" reg="distincta">distincta</tp:taxon-name-part></tp:taxon-name></italic> by <xref ref-type="bibr" rid="B1">Dworakowska (1995)</xref> and of uncertain status. However, based on the high degree of difference between these two species and the discovery of two similar new species from Papua New Guinea noted in <xref ref-type="bibr" rid="B4">Xu’s (2019)</xref> PhD thesis, we describe the above specimens as a new species. All type specimens listed here (with some amendments) were identified by I. Dworakowska as the aberrant form of <italic><tp:taxon-name><tp:taxon-name-part taxon-name-part-type="genus" reg="Smyga">S.</tp:taxon-name-part><tp:taxon-name-part taxon-name-part-type="species" reg="distincta">distincta</tp:taxon-name-part></tp:taxon-name></italic>. All are male and most have a Dworakowska genitalia dissection affixed to a card placed beneath the specimen. Three females (<named-content xmlns:xlink="http://www.w3.org/1999/xlink" content-type="dwc:institutional_code" xlink:title="Natural History Museum, London, UK" xlink:href="http://grbio.org/institution/natural-history-museum-london" xlink:type="simple">NHM</named-content>) with identical data to the males could be the same species but, as three other species are also from these localities (see Checklist), their identity is uncertain. See also the concluding comments under the genus description. In <xref ref-type="bibr" rid="B1">Dworakowska’s (1995)</xref> figure of the head and thorax there are some fine lines in the basal triangles of the mesonotum. These are seen in some specimens, but it is not clear if they are markings or perhaps caused by shrinkage of internal tissue during drying.</p></tp:treatment-sec><tp:treatment-sec><!--Section generated to contain objects referenced in tp:taxon-treatment.--><fig id="F1" position="float" orientation="portrait"><object-id xmlns:xlink="http://www.w3.org/1999/xlink" content-type="doi" xlink:type="simple">10.3897/zookeys.1198.119765.figures1-13</object-id><object-id xmlns:xlink="http://www.w3.org/1999/xlink" content-type="arpha" xlink:type="simple">CDF5DB21-FF05-5D66-8B44-75F5072DB3AE</object-id><label>Figures 1–13.</label><caption><p><italic><tp:taxon-name><tp:taxon-name-part taxon-name-part-type="genus" reg="Smyga">Smyga</tp:taxon-name-part></tp:taxon-name></italic> species <bold>1–8</bold><italic><tp:taxon-name><tp:taxon-name-part taxon-name-part-type="genus" reg="Smyga">S.</tp:taxon-name-part><tp:taxon-name-part taxon-name-part-type="species" reg="brevipenis">brevipenis</tp:taxon-name-part></tp:taxon-name></italic><bold>1</bold> head and thorax, dorsal view (holotype) <bold>2</bold> face (holotype) <bold>3–8</bold> male genitalia after <xref ref-type="bibr" rid="B1">Dworakowska’s (1995)</xref> figures of aberrant form of <italic><tp:taxon-name><tp:taxon-name-part taxon-name-part-type="genus" reg="Smyga">S.</tp:taxon-name-part><tp:taxon-name-part taxon-name-part-type="species" reg="distincta">distincta</tp:taxon-name-part></tp:taxon-name></italic><bold>3</bold> basal sternal apodemes <bold>4</bold> male genital capsule, left lateral view <bold>5</bold> aedeagus left lateral view <bold>6</bold> aedeagus, ventral view <bold>7</bold> connective <bold>8</bold> connective, style and subgenital plate <bold>9–13</bold><italic><tp:taxon-name><tp:taxon-name-part taxon-name-part-type="genus" reg="Smyga">S.</tp:taxon-name-part><tp:taxon-name-part taxon-name-part-type="species" reg="distincta">distincta</tp:taxon-name-part></tp:taxon-name></italic><bold>9</bold> habitus (holotype) <bold>10–13</bold> male genitalia, after <xref ref-type="bibr" rid="B1">Dworakowska (1995)</xref><bold>10</bold> genital capsule <bold>11</bold> style <bold>12</bold> aedeagus ventral view <bold>13</bold> aedeagus, left lateral view.</p></caption><graphic xmlns:xlink="http://www.w3.org/1999/xlink" xlink:href="zookeys-1198-135_article-119765__-g001.jpg" position="float" orientation="portrait" xlink:type="simple" id="oo_1031824.jpg"><uri content-type="original_file" xlink:type="simple">https://binary.pensoft.net/fig/1031824</uri></graphic></fig></tp:treatment-sec><ref-list><ref id="B1"><mixed-citation xmlns:xlink="http://www.w3.org/1999/xlink" xlink:type="simple"><person-group><name name-style="western"><surname>Dworakowska</surname><given-names>I</given-names></name></person-group> (<year>1995</year>) <article-title><italic><tp:taxon-name><tp:taxon-name-part taxon-name-part-type="genus">Szara</tp:taxon-name-part></tp:taxon-name></italic> gen. nov. and some other Oriental <tp:taxon-name><tp:taxon-name-part taxon-name-part-type="tribe">Empoascini</tp:taxon-name-part></tp:taxon-name> (<tp:taxon-name><tp:taxon-name-part taxon-name-part-type="class">Insecta</tp:taxon-name-part></tp:taxon-name>: <tp:taxon-name><tp:taxon-name-part taxon-name-part-type="suborder">Auchenorrhyncha</tp:taxon-name-part></tp:taxon-name>: <tp:taxon-name><tp:taxon-name-part taxon-name-part-type="family">Cicadellidae</tp:taxon-name-part></tp:taxon-name>: <tp:taxon-name><tp:taxon-name-part taxon-name-part-type="subfamily">Typhlocybinae</tp:taxon-name-part></tp:taxon-name>).</article-title><source>Entomologische Abhandlungen des Staatlichen Museums für Tierkunde Dresden</source><volume>56</volume>: <fpage>129</fpage>–<lpage>160</lpage>.</mixed-citation></ref><ref id="B4"><mixed-citation xmlns:xlink="http://www.w3.org/1999/xlink" xlink:type="simple"><person-group><name name-style="western"><surname>Xu</surname><given-names>Y</given-names></name></person-group> (<year>2019</year>) Taxonomy and Phylogeny of the Tribe <tp:taxon-name><tp:taxon-name-part taxon-name-part-type="tribe">Empoascini</tp:taxon-name-part></tp:taxon-name> Worldwide (<tp:taxon-name><tp:taxon-name-part taxon-name-part-type="order">Hemiptera</tp:taxon-name-part></tp:taxon-name>: <tp:taxon-name><tp:taxon-name-part taxon-name-part-type="family">Cicadellidae</tp:taxon-name-part></tp:taxon-name>: <tp:taxon-name><tp:taxon-name-part taxon-name-part-type="subfamily">Typhlocybinae</tp:taxon-name-part></tp:taxon-name>). PhD thesis, Northwest A&amp;F University, Shaanxi, China.</mixed-citation></ref></ref-list></tp:taxon-treatment>
