# Supplementary material for: ﻿Revision of the leafhopper genus Smyga (Hemiptera, Cicadellidae, Typhlocybinae)
Source: Zookeys. 2024 Apr 23;1198:135–41. doi: 10.3897/zookeys.1198.119765 (PMC11061554; doi:10.3897/zookeys.1198.119765)
Supplement: XML Treatment for Smyga distincta [file zookeys.1198.119765-treatment3.xml]

<!DOCTYPE tp:taxon-treatment
  PUBLIC "-//TaxonX//DTD Taxonomic Treatment Publishing DTD v0 20100105//EN" "tax-treatment-NSO.dtd">
<tp:taxon-treatment xmlns:tp="http://www.plazi.org/taxpub"><tp:treatment-meta><kwd-group><label>Taxon classification</label><kwd>
              <named-content content-type="kingdom">Animalia</named-content>
            </kwd><kwd>
              <named-content content-type="order">Hemiptera</named-content>
            </kwd><kwd>
              <named-content content-type="family">Cicadellidae</named-content>
            </kwd></kwd-group><mixed-citation publication-type="journal"><person-group><name><surname>Webb</surname><given-names>Michael D.</given-names></name><name><surname>Xu</surname><given-names>Ye</given-names></name></person-group><article-title>﻿Revision of the leafhopper genus <italic><tp:taxon-name><tp:taxon-name-part taxon-name-part-type="genus" reg="Smyga">Smyga</tp:taxon-name-part></tp:taxon-name></italic> (<tp:taxon-name><tp:taxon-name-part taxon-name-part-type="order">Hemiptera</tp:taxon-name-part></tp:taxon-name>, <tp:taxon-name><tp:taxon-name-part taxon-name-part-type="family">Cicadellidae</tp:taxon-name-part></tp:taxon-name>, <tp:taxon-name><tp:taxon-name-part taxon-name-part-type="subfamily">Typhlocybinae</tp:taxon-name-part></tp:taxon-name>)</article-title><source>Zookeys</source><day>23</day><month>04</month><year>2024</year><volume>1198</volume><fpage>135</fpage><lpage>141</lpage><pub-id pub-id-type="doi">10.3897/zookeys.1198.119765</pub-id></mixed-citation></tp:treatment-meta><tp:nomenclature><label>﻿</label><tp:taxon-name>
            <object-id xmlns:xlink="http://www.w3.org/1999/xlink" content-type="arpha" xlink:type="simple">C2549A40-24FB-5273-B01C-E13C8D55D3A2</object-id>
            <tp:taxon-name-part taxon-name-part-type="genus" reg="Smyga">Smyga</tp:taxon-name-part>
            <tp:taxon-name-part taxon-name-part-type="species" reg="distincta">distincta</tp:taxon-name-part>
          </tp:taxon-name><tp:taxon-authority>Dworakowska</tp:taxon-authority><xref ref-type="fig" rid="F1">Figs 9–13</xref><tp:nomenclature-citation-list><tp:nomenclature-citation><tp:taxon-name>
                <tp:taxon-name-part taxon-name-part-type="genus" reg="Smyga">Smyga</tp:taxon-name-part>
                <tp:taxon-name-part taxon-name-part-type="species" reg="distincta">distincta</tp:taxon-name-part>
              </tp:taxon-name><comment>Dworakowska, 1995: 153–155, figs 168–177.</comment></tp:nomenclature-citation></tp:nomenclature-citation-list></tp:nomenclature><tp:treatment-sec sec-type="notes" id="SECID0EGPAE"><title>Notes.</title><p>The type series was originally stated as holotype male from Brunei, Ulu Temburong and one paratype male and two females from three different localities in Sarawak, Gunung Mulu National Park; however, the paratype male is in fact female. The identity of these three females must remain uncertain until females in the genus can be identified, particularly as other species are sympatric with <italic><tp:taxon-name><tp:taxon-name-part taxon-name-part-type="genus" reg="Smyga">S.</tp:taxon-name-part><tp:taxon-name-part taxon-name-part-type="species" reg="distincta">distincta</tp:taxon-name-part></tp:taxon-name></italic> (see Checklist).</p><fig id="F1" position="float" orientation="portrait"><object-id xmlns:xlink="http://www.w3.org/1999/xlink" content-type="doi" xlink:type="simple">10.3897/zookeys.1198.119765.figures1-13</object-id><object-id xmlns:xlink="http://www.w3.org/1999/xlink" content-type="arpha" xlink:type="simple">CDF5DB21-FF05-5D66-8B44-75F5072DB3AE</object-id><label>Figures 1–13.</label><caption><p><italic><tp:taxon-name><tp:taxon-name-part taxon-name-part-type="genus" reg="Smyga">Smyga</tp:taxon-name-part></tp:taxon-name></italic> species <bold>1–8</bold><italic><tp:taxon-name><tp:taxon-name-part taxon-name-part-type="genus" reg="Smyga">S.</tp:taxon-name-part><tp:taxon-name-part taxon-name-part-type="species" reg="brevipenis">brevipenis</tp:taxon-name-part></tp:taxon-name></italic><bold>1</bold> head and thorax, dorsal view (holotype) <bold>2</bold> face (holotype) <bold>3–8</bold> male genitalia after <xref ref-type="bibr" rid="B1">Dworakowska’s (1995)</xref> figures of aberrant form of <italic><tp:taxon-name><tp:taxon-name-part taxon-name-part-type="genus" reg="Smyga">S.</tp:taxon-name-part><tp:taxon-name-part taxon-name-part-type="species" reg="distincta">distincta</tp:taxon-name-part></tp:taxon-name></italic><bold>3</bold> basal sternal apodemes <bold>4</bold> male genital capsule, left lateral view <bold>5</bold> aedeagus left lateral view <bold>6</bold> aedeagus, ventral view <bold>7</bold> connective <bold>8</bold> connective, style and subgenital plate <bold>9–13</bold><italic><tp:taxon-name><tp:taxon-name-part taxon-name-part-type="genus" reg="Smyga">S.</tp:taxon-name-part><tp:taxon-name-part taxon-name-part-type="species" reg="distincta">distincta</tp:taxon-name-part></tp:taxon-name></italic><bold>9</bold> habitus (holotype) <bold>10–13</bold> male genitalia, after <xref ref-type="bibr" rid="B1">Dworakowska (1995)</xref><bold>10</bold> genital capsule <bold>11</bold> style <bold>12</bold> aedeagus ventral view <bold>13</bold> aedeagus, left lateral view.</p></caption><graphic xmlns:xlink="http://www.w3.org/1999/xlink" xlink:href="zookeys-1198-135_article-119765__-g001.jpg" position="float" orientation="portrait" xlink:type="simple" id="oo_1031824.jpg"><uri content-type="original_file" xlink:type="simple">https://binary.pensoft.net/fig/1031824</uri></graphic></fig><p>Aberrant specimens regarded as possibly this species in its original description are described above as a new species. Therefore, this species is known with certainty only from a single male, the holotype (<named-content xmlns:xlink="http://www.w3.org/1999/xlink" content-type="dwc:institutional_code" xlink:title="Natural History Museum, London, UK" xlink:href="http://grbio.org/institution/natural-history-museum-london" xlink:type="simple">NHM</named-content>).</p></tp:treatment-sec><ref-list><ref id="B1"><mixed-citation xmlns:xlink="http://www.w3.org/1999/xlink" xlink:type="simple"><person-group><name name-style="western"><surname>Dworakowska</surname><given-names>I</given-names></name></person-group> (<year>1995</year>) <article-title><italic><tp:taxon-name><tp:taxon-name-part taxon-name-part-type="genus">Szara</tp:taxon-name-part></tp:taxon-name></italic> gen. nov. and some other Oriental <tp:taxon-name><tp:taxon-name-part taxon-name-part-type="tribe">Empoascini</tp:taxon-name-part></tp:taxon-name> (<tp:taxon-name><tp:taxon-name-part taxon-name-part-type="class">Insecta</tp:taxon-name-part></tp:taxon-name>: <tp:taxon-name><tp:taxon-name-part taxon-name-part-type="suborder">Auchenorrhyncha</tp:taxon-name-part></tp:taxon-name>: <tp:taxon-name><tp:taxon-name-part taxon-name-part-type="family">Cicadellidae</tp:taxon-name-part></tp:taxon-name>: <tp:taxon-name><tp:taxon-name-part taxon-name-part-type="subfamily">Typhlocybinae</tp:taxon-name-part></tp:taxon-name>).</article-title><source>Entomologische Abhandlungen des Staatlichen Museums für Tierkunde Dresden</source><volume>56</volume>: <fpage>129</fpage>–<lpage>160</lpage>.</mixed-citation></ref></ref-list></tp:taxon-treatment>
