# Supplementary material for: ﻿Revision of the leafhopper genus Smyga (Hemiptera, Cicadellidae, Typhlocybinae)
Source: Zookeys. 2024 Apr 23;1198:135–41. doi: 10.3897/zookeys.1198.119765 (PMC11061554; doi:10.3897/zookeys.1198.119765)
Supplement: XML Treatment for Smyga zonata [file zookeys.1198.119765-treatment4.xml]

<!DOCTYPE tp:taxon-treatment
  PUBLIC "-//TaxonX//DTD Taxonomic Treatment Publishing DTD v0 20100105//EN" "tax-treatment-NSO.dtd">
<tp:taxon-treatment xmlns:tp="http://www.plazi.org/taxpub"><tp:treatment-meta><kwd-group><label>Taxon classification</label><kwd>
              <named-content content-type="kingdom">Animalia</named-content>
            </kwd><kwd>
              <named-content content-type="order">Hemiptera</named-content>
            </kwd><kwd>
              <named-content content-type="family">Cicadellidae</named-content>
            </kwd></kwd-group><mixed-citation publication-type="journal"><person-group><name><surname>Webb</surname><given-names>Michael D.</given-names></name><name><surname>Xu</surname><given-names>Ye</given-names></name></person-group><article-title>﻿Revision of the leafhopper genus <italic><tp:taxon-name><tp:taxon-name-part taxon-name-part-type="genus" reg="Smyga">Smyga</tp:taxon-name-part></tp:taxon-name></italic> (<tp:taxon-name><tp:taxon-name-part taxon-name-part-type="order">Hemiptera</tp:taxon-name-part></tp:taxon-name>, <tp:taxon-name><tp:taxon-name-part taxon-name-part-type="family">Cicadellidae</tp:taxon-name-part></tp:taxon-name>, <tp:taxon-name><tp:taxon-name-part taxon-name-part-type="subfamily">Typhlocybinae</tp:taxon-name-part></tp:taxon-name>)</article-title><source>Zookeys</source><day>23</day><month>04</month><year>2024</year><volume>1198</volume><fpage>135</fpage><lpage>141</lpage><pub-id pub-id-type="doi">10.3897/zookeys.1198.119765</pub-id></mixed-citation></tp:treatment-meta><tp:nomenclature><label>﻿</label><tp:taxon-name>
            <object-id xmlns:xlink="http://www.w3.org/1999/xlink" content-type="arpha" xlink:type="simple">1FA8216A-07AB-5460-9B4F-43E1E241493D</object-id>
            <tp:taxon-name-part taxon-name-part-type="genus" reg="Smyga">Smyga</tp:taxon-name-part>
            <tp:taxon-name-part taxon-name-part-type="species" reg="zonata">zonata</tp:taxon-name-part>
          </tp:taxon-name><tp:taxon-authority>Dworakowska</tp:taxon-authority><tp:nomenclature-citation-list><tp:nomenclature-citation><tp:taxon-name>
                <tp:taxon-name-part taxon-name-part-type="genus" reg="Smyga">Smyga</tp:taxon-name-part>
                <tp:taxon-name-part taxon-name-part-type="species" reg="zonata">zonata</tp:taxon-name-part>
              </tp:taxon-name><comment>Dworakowska, 1995: 155, figs 193–197.</comment></tp:nomenclature-citation></tp:nomenclature-citation-list></tp:nomenclature><tp:treatment-sec sec-type="notes"><title>Notes.</title><p>
           The type series was originally stated to include a holotype male from Sarawak, Gunung Mulu National Park and one male and two female paratypes from Brunei, Ulu Temburong. The identity of these two females must remain uncertain until females in the genus can be identified, particularly as other species are sympatric with <italic><tp:taxon-name><tp:taxon-name-part taxon-name-part-type="genus" reg="Smyga">S.</tp:taxon-name-part><tp:taxon-name-part taxon-name-part-type="species" reg="zonata">zonata</tp:taxon-name-part></tp:taxon-name></italic> (see Checklist). Therefore, this species is known with certainty only from two male specimens (<named-content xmlns:xlink="http://www.w3.org/1999/xlink" content-type="dwc:institutional_code" xlink:title="Natural History Museum, London, UK" xlink:href="http://grbio.org/institution/natural-history-museum-london" xlink:type="simple">NHM</named-content>).</p></tp:treatment-sec></tp:taxon-treatment>
